# Supplementary material for: Doxorubicin-Induced Platelet Activation and Clearance Relieved by Salvianolic Acid Compound: Novel Mechanism and Potential Therapy for Chemotherapy-Associated Thrombosis and Thrombocytopenia
Source: Pharmaceuticals (Basel). 2022 Nov 22;15(12):1444. doi: 10.3390/ph15121444 (PMC9788583; doi:10.3390/ph15121444)
Supplement: Supplementary file 1 [file pharmaceuticals-15-01444-s001.zip]

Archive with 1 entries (1 files):
- pharmaceuticals-1986090-supplementary.pdf
